# Supplementary material for: Targeted Degradation of Androgen Receptor by VNPP433-3β in Castration-Resistant Prostate Cancer Cells Implicates Interaction with E3 Ligase MDM2 Resulting in Ubiquitin-Proteasomal Degradation
Source: Cancers (Basel). 2023 Feb 14;15(4):1198. doi: 10.3390/cancers15041198 (PMC9954018; doi:10.3390/cancers15041198)
Supplement: Supplementary file 1 [file cancers-15-01198-s001.zip]

Archive with 1 entries (1 files):
- cancers-2172358-supplementary.pdf
